# Supplementary material for: Homologous bd oxidases share the same architecture but differ in mechanism
Source: Nat Commun. 2019 Nov 13;10:5138. doi: 10.1038/s41467-019-13122-4 (PMC6853902; doi:10.1038/s41467-019-13122-4)
Supplement: Supplementary file 4 — Source Data [file 41467_2019_13122_MOESM4_ESM.xlsx]

## Sheet: Suppl. Fig. 5b
TLC plate to determine the polar headgroup of the phospholipid(s) bound to the preparation of the bd oxidase
Data for Supplementary Figure 5b

## Sheet: Suppl. Fig. 6b
SDS gel of the preparation used for cryo-EM
Data for Supplementary Figure 6b

## Sheet: Suppl. Fig. 7a
Inhibition of bd oxidase by aurachin C and Aurachin D
Data for Supplementary Figure 7a
aurachin C [nM]	activity 1	activity 2	activity 3	average	±
0	20.424	20.443	19.246	20.038	0.528
1.654	15.206	17.553	16.512	16.424	0.812
8.272	14.688	14.81	13.427	14.308	0.588
16.54	7.404	6.612	6.612	6.876	0.352
33	2.153	1.923	1.923	1.999	0.103
82.72	2.619	2.591	2.442	2.551	0.072
165.46	1.058	1.088	1.074	1.073	0.011
300	0.737	0.723	0.895	0.785	0.073
aurachin D [nM]	activity 1	activity 2	activity 3	average	±
0	16.204	16.213	16.205	16.207	0.004
5	15.399	14.918	16.272	15.53	0.495
12.5	8.892	10.463	8.902	9.419	0.696
25	6.541	8.303	7.591	7.478	0.625
50	5.558	6.497	6.97	6.342	0.522
100	2.792	2.522	2.523	2.612	0.12
200	1.142	1.045	1.14	1.109	0.043
300	1.077	1.062	1.036	1.058	0.015

## Sheet: Suppl. Fig. 7b
UV/vis difference spectra of detergent extracts from the parental strain (left) and the E74(A) mutant strain (right)
Data for Supplementary Figure 7b
	UV-vis reduced-oxidized difference spectrum wild type							UV-vis reduced-oxidized difference spectrum E74F variant

## Sheet: Suppl. Fig. 9d
SDS gel documenting the course of preparation
Data for Supplementary Figure 9d
